# Supplementary material for: Optimization of Neferine Purification Based on Response Surface Methodology and Its Anti-Metastasis Mechanism on HepG2 Cells
Source: Molecules. 2023 Jun 29;28(13):5086. doi: 10.3390/molecules28135086 (PMC10343747; doi:10.3390/molecules28135086)
Supplement: Supplementary file 1 [file molecules-28-05086-s001.zip]

Archive with 1 entries (1 files):
- molecules-2429726-supplementary.pdf
